# Supplementary material for: miRNA Expression Is Increased in Serum from Patients with Semantic Variant Primary Progressive Aphasia
Source: Int J Mol Sci. 2022 Jul 30;23(15):8487. doi: 10.3390/ijms23158487 (PMC9368911; doi:10.3390/ijms23158487)
Supplement: Supplementary file 1 [file ijms-23-08487-s001.zip]

Archive with 1 entries (1 files):
- ijms-1819593-supplementary.pdf
